# Supplementary material for: Hormonal contraceptive use and Staphylococcus aureus nasal and throat carriage in a Norwegian youth population
Source: PLoS One. 2019 Jul 5;14(7):e0218511. doi: 10.1371/journal.pone.0218511 (PMC6611591; doi:10.1371/journal.pone.0218511)
Supplement: S3 Text — Questionnaire and Interview for TFF2 in English. (XLS) [file pone.0218511.s005.xls]

## Sheet: Variabler
Tema	Beskrivelse		Svar alternativ		Gammelt variabelnavn	Nytt variabelnavn	Gammelt format	Gammel verdi	Nytt format	Ny verdi	Konverteringsregel	Spørsmål i skjema	Basisdata	Notes
CONSENT
	Sex		Jente			SEX_FF2			INTEGER	0
			Gutt							1
	Age at screening					AGE_FF2			NUMBER(2,0)
	Consent participant		Yes			CONSENT_PARTICIPANT_FF2			INTEGER	1
			No							0
	Consent parents		Yes			CONSENT_PARENTS_FF2			INTEGER	1
			No							0
	Consent for participation		Yes			CONSENT_PARTICIPATION_FF2			INTEGER	1
			No							0
	Attendance date					ATTENDANCE_DATE_FF2			DATE
	Attendance time					ATTENDANCE_TIME_FF2			VARCHAR2(8)
	Attendance signature					ATTENDANCE_SIGNATURE_FF2			VARCHAR2(10)
BLOOD PRESSURE
	Status blood pressure measurement		Performed			STATUS_BP_FF2			INTEGER	1
			Not performed							0
			Performed with irregularities							2
	Arm circumference (cm)					ARM_FF2			NUMBER(2,0)
	Size of cuff		Small (< 22 cm)			CUFF_FF2			INTEGER	1
			Normal (22-32 cm)							2
			Large (32-37 cm)							3
			Extra large (>38 cm)							4
	Pulse (first measurement)					PULSE1_FF2			NUMBER(3,0)
	Pulse (second measurement)					PULSE2_FF2			NUMBER(3,0)
	Pulse (third measurement)					PULSE3_FF2			NUMBER(3,0)
	Systolic blood-pressure (mmHg) (first measurement)					SYSBP1_FF2			NUMBER(3,0)
	Systolic blood-pressure (mmHg) (second measurement)					SYSBP2_FF2			NUMBER(3,0)
	Systolic blood-pressure (mmHg) (third measurement)					SYSBP3_FF2			NUMBER(3,0)
	Diastolic blood-pressure (mmHg) (first measurement)					DIABP1_FF2			NUMBER(3,0)
	Diastolic blood-pressure (mmHg) (second measurement)					DIABP2_FF2			NUMBER(3,0)
	Diastolic blood-pressure (mmHg) (third measurement)					DIABP3_FF2			NUMBER(3,0)
	Blood pressure measurement device number		A			BP_DEVICE_FF2			INTEGER	1
			B							2
			C							3
			D							4
			Extra large (>38 cm)							5
	Event blood pressure measurement		Yes			EVENT_BP_FF2			INTEGER	1
			No							0
	Medical event blood pressure measurement		Yes			EVENT_BP_MED_FF2			INTEGER	1
			No							0
	Comments event blood pressure measurement medical					EVENT_BP_MED_COMMENT_FF2			VARCHAR2(1000)
	Technical event blood pressure measurement		Yes			EVENT_BP_TECH_FF2			INTEGER	1
			No							0
	Comments event blood pressure measurement technical					EVENT_BP_TECH_COMMENT_FF2			VARCHAR2(1000)
	Abort blood pressure measurement		Yes			EVENT_BP_ABORT_FF2			INTEGER	1
			No							0
	Comments event blood pressure measurement abort					EVENT_BP_ABORT_COMMENT_FF2			VARCHAR2(1000)
	Other event blood pressure measurement		Yes			EVENT_BP_OTHER_FF2			INTEGER	1
			No							0
	Comments event blood pressure measurement other					EVENT_BP_OTHER_COMMENT_FF2			VARCHAR2(1000)
	Blood-pressure date					BLOOD_PRESSURE_DATE_FF2			DATE
	Blood-pressure time					BLOOD_PRESSURE_TIME_FF2			VARCHAR2(8)
	Blood-pressure signature					BLOOD_PRESSURE_SIGNATURE_FF2			VARCHAR2(10)
DISEASE
	Do you feel well today?		Yes			HEALTHY_TODAY_FF2			INTEGER	1
			No							0
	If you are not feeling well today, do you have fever?		Yes			FEVER_TODAY_FF2			INTEGER	1
			No							0
	If you are not feeling well today, do you have nausea?		Yes			NAUSEA_TODAY_FF2			INTEGER	1
			No							0
	If you are not feeling well today, do you have headache (migraine, other)?		Yes			HEADACHE_TODAY_FF2			INTEGER	1
			No							0
	If you are not feeling well today, do you have stomach ache (menstrual cramps, other)?		Yes			STOMACH_ACHE_TODAY_FF2			INTEGER	1
			No							0
	If you are not feeling well today, do you have any other pain?		Yes			PAIN_OTHER_TODAY_FF2			INTEGER	1
			No							0
	If you are not feeling well today, do you feel dizzy?		Yes			DIZZY_TODAY_FF2			INTEGER	1
			No							0
	If you are not feeling well today, do you have cold symptoms?		Yes			COMMON_COLD_TODAY_FF2			INTEGER	1
			No							0
	If you are not feeling well today, other symptoms?		Yes			OTHER_SYMPTOMS_TODAY_FF2			INTEGER	1
			No							0
	Description of other symptoms					OTHER_SYMPTOMS_TODAY_DESC_FF2			VARCHAR2(1000)
	Do you have any kind of infection (e.g. respiratory, urinary tract, skin)?		Yes			INFECTION_TODAY_FF2			INTEGER	1
			No							0
	If you have any infection, what type of infection?		Respiratory			INFECTION_TYPE_TODAY_FF2			INTEGER	1
			Urinary tract							2
			Skin							3
			Genital							4
			GI-tractus							5
			Other, not specified							6
	Have you had sore throat or common cold during the last month?	Har du hatt vondt i halsen eller vært forkjølet i løpet av den siste måneden?	Yes			SORE_THROAT_LAST_MONTH_FF2			INTEGER	1
			No							0
	Do you have any chronic or persistent disease?		Yes			CHRONIC_DISEASE_FF2			INTEGER	1
			No							0
	If you have any chronic or persistent disease, what diagnosis - 1?					DIAGNOSIS_CHRONIC_DISEASE1_FF2			VARCHAR2(100)
	If you have any chronic or persistent disease, ICD10 -code 1?					ICD10_CHRONIC_DISEASE1_FF2			VARCHAR2(11)
	If you have any chronic or persistent disease, age at diagnosis - 1?					AGE_DIAGN_CHRONIC_DISEASE1_FF2			INTEGER
	If you have any chronic or persistent disease, what diagnosis - 2?					DIAGNOSIS_CHRONIC_DISEASE2_FF2			VARCHAR2(100)
	If you have any chronic or persistent disease, ICD10 -code 2?					ICD10_CHRONIC_DISEASE2_FF2			VARCHAR2(11)
	If you have any chronic or persistent disease, age at diagnosis - 2?					AGE_DIAGN_CHRONIC_DISEASE2_FF2			INTEGER
	If you have any chronic or persistent disease, what diagnosis - 3?					DIAGNOSIS_CHRONIC_DISEASE3_FF2			VARCHAR2(100)
	If you have any chronic or persistent disease, ICD10 -code 3?					ICD10_CHRONIC_DISEASE3_FF2			VARCHAR2(11)
	If you have any chronic or persistent disease, age at diagnosis - 3?					AGE_DIAGN_CHRONIC_DISEASE3_FF2			INTEGER
	If you have any chronic or persistent disease, what diagnosis - 4?					DIAGNOSIS_CHRONIC_DISEASE4_FF2			VARCHAR2(100)
	If you have any chronic or persistent disease, ICD10 -code 4?					ICD10_CHRONIC_DISEASE4_FF2			VARCHAR2(11)
	If you have any chronic or persistent disease, age at diagnosis - 4?					AGE_DIAGN_CHRONIC_DISEASE4_FF2			INTEGER
	If you have any chronic or persistent disease, what diagnosis - 5?					DIAGNOSIS_CHRONIC_DISEASE5_FF2			VARCHAR2(100)
	If you have any chronic or persistent disease, ICD10 -code 5?					ICD10_CHRONIC_DISEASE5_FF2			VARCHAR2(11)
	If you have any chronic or persistent disease, age at diagnosis - 5?					AGE_DIAGN_CHRONIC_DISEASE5_FF2			INTEGER
	If you have any chronic or persistent disease, other symptoms?		Yes			CHRONIC_DISEASE_OTHER_FF2			INTEGER	1
			No							0
	If you have any chronic or persistent disease, other chronic symptom description?					CHRONIC_DISEASE_OTHER_DESC_FF2			VARCHAR2(1000)
	If you have any chronic or persistent disease, age at other chronic symptom debut?					AGE_CHRONIC_SYMPTOM_DEBUT_FF2			INTEGER
	Disease date					DISEASE_DATE_FF2			DATE
	Disease time					DISEASE_TIME_FF2			VARCHAR2(8)
	Disease signature					DISEASE_SIGNATURE_FF2			VARCHAR2(10)
USE OF MEDICINE
	Do you take any medicine daily or regularly?		Yes			MEDICATION_DAILY_FF2			INTEGER	1
			No							0
	If you take any medication, what brand (inc.strength) do you take - 1?					MEDICATION_BRAND1_FF2			VARCHAR2(100)
	If you take any medication, ATC-code - 1?					MEDICATION_ATC1_FF2			VARCHAR2(11)
	How frequent do you take the medication - 1?		Regularly			MEDICATION_REGULAR1_FF2			INTEGER	1
			Occasionally							2
	If you take any medication, what brand (inc.strength) do you take - 2?					MEDICATION_BRAND2_FF2			VARCHAR2(100)
	If you take any medication, ATC-code - 2?					MEDICATION_ATC2_FF2			VARCHAR2(11)
	How frequent do you take the medication - 2?		Regularly			MEDICATION_REGULAR2_FF2			INTEGER	1
			Occasionally							2
	If you take any medication, what brand (inc.strength) do you take - 3?					MEDICATION_BRAND3_FF2			VARCHAR2(100)
	If you take any medication, ATC-code - 3?					MEDICATION_ATC3_FF2			VARCHAR2(11)
	How frequent do you take the medication - 3?		Regularly			MEDICATION_REGULAR3_FF2			INTEGER	1
			Occasionally							2
	If you take any medication, what brand (inc.strength) do you take - 4?					MEDICATION_BRAND4_FF2			VARCHAR2(100)
	If you take any medication, ATC-code - 4?					MEDICATION_ATC4_FF2			VARCHAR2(11)
	How frequent do you take the medication - 4?		Regularly			MEDICATION_REGULAR4_FF2			INTEGER	1
			Occasionally							2
	If you take any medication, what brand (inc.strength) do you take - 5?					MEDICATION_BRAND5_FF2			VARCHAR2(100)
	If you take any medication, ATC-code - 5?					MEDICATION_ATC5_FF2			VARCHAR2(11)
	How frequent do you take the medication - 5?		Regularly			MEDICATION_REGULAR5_FF2			INTEGER	1
			Occasionally							2
	If you take any medication, unknown or not listed brand?		Yes			MEDICATION_OTHER_FF2			INTEGER	1
			No							0
	If you take any medication, unknown or not listed medicine description					MEDICATION_OTHER_DESC_FF2			VARCHAR2(1000)
	Have you taken any antibiotics (tablets or oral suspensions, nasal ointments, eye drops or eye ointment applicated in the nose/eye) the last 3 months?	Har du brukt antibiotika siste 3 måneder?	Yes			ANTIBIOTICS_3MONTHS_FF2			INTEGER	1
			No							0
	If you have taken any antibiotics the last 3 months, what brand did you take - 1?	Hvis Ja, hvilket medikament brukte du?				ANTIBIOTICS_3MONTHS_BRAND1_FF2			VARCHAR2(100)
	If you have taken any antibiotics the last 3 months, ATC-code 1?	Hvis Ja, hvilken ATC kode hadde medikamentet?				ANTIBIOTICS_3MONTHS_ATC1_FF2			VARCHAR2(11)
	If you have taken any antibiotics the last 3 months, how many weeks ago - 1?	Hvis Ja, hvor mange uker er det siden du tok medikamentet siste gang?				ANTIBIOTICS_3MONTHS_LAST1_FF2			INTEGER
	If you have taken any antibiotics the last 3 months, what brand did you take - 2?	Hvis Ja, hvilket medikament brukte du?				ANTIBIOTICS_3MONTHS_BRAND2_FF2			VARCHAR2(100)
	If you have taken any antibiotics the last 3 months, ATC-code 2?	Hvis Ja, hvilken ATC kode hadde medikamentet?				ANTIBIOTICS_3MONTHS_ATC2_FF2			VARCHAR2(11)
	If you have taken any antibiotics the last 3 months, how many weeks ago - 2?	Hvis Ja, hvor mange uker er det siden du tok medikamentet siste gang?				ANTIBIOTICS_3MONTHS_LAST2_FF2			INTEGER
	If you have taken any antibiotics the last 3 months, what brand did you take - 3?	Hvis Ja, hvilket medikament brukte du?				ANTIBIOTICS_3MONTHS_BRAND3_FF2			VARCHAR2(100)
	If you have taken any antibiotics the last 3 months, ATC-code 3?	Hvis Ja, hvilken ATC kode hadde medikamentet?				ANTIBIOTICS_3MONTHS_ATC3_FF2			VARCHAR2(11)
	If you have taken any antibiotics the last 3 months, how many weeks ago - 3?	Hvis Ja, hvor mange uker er det siden du tok medikamentet siste gang?				ANTIBIOTICS_3MONTHS_LAST3_FF2			INTEGER
	Have you taken any antibiotics (tablets or oral suspensions, nasal ointments, eye drops or eye ointment applicated in the nose/eye) the last 24 hours?		Yes			ANTIBIOTICS_FF2			INTEGER	1
			No							0
	If you have taken any antibiotics the last 24 hours, what brand (inc.strength) did you take - 1?					ANTIBIOTICS_BRAND1_FF2			VARCHAR2(100)
	If you have taken any antibiotics the last 24 hours, ATC-code 1?					ANTIBIOTICS_ATC1_FF2			VARCHAR2(11)
	If you have taken any antibiotics the last 24 hours, what brand (inc.strength) did you take - 2?					ANTIBIOTICS_BRAND2_FF2			VARCHAR2(100)
	If you have taken any antibiotics the last 24 hours, ATC-code 2?					ANTIBIOTICS_ATC2_FF2			VARCHAR2(11)
	If you have taken any antibiotics the last 24 hours, what brand (inc.strength) did you take - 3?					ANTIBIOTICS_BRAND3_FF2			VARCHAR2(100)
	If you have taken any antibiotics the last 24 hours, ATC-code 3?					ANTIBIOTICS_ATC3_FF2			VARCHAR2(11)
	Have you taken any analgetics the last 24 hours, for example Ibux, Paracet or Paralgin forte?		Yes			ANALGETICS_FF2			INTEGER	1
			No							0
	If you have taken any analgetics the last 24 hours, what brand (inc.strength) did you take - 1?					ANALGETICS_BRAND1_FF2			VARCHAR2(100)
	If you have taken any analgetics the last 24 hours, ATC-code 1?					ANALGETICS_ATC1_FF2			VARCHAR2(11)
	If you have taken any analgetics the last 24 hours, for how many hours ago did you take the last - brand 1?					ANALGETICS_HOURS1_FF2			INTEGER
	If you have taken any analgetics the last 24 hours, number of tablets, suppositories etc last time - brand 1?					ANALGETICS_LAST_NUMBER1_FF2			INTEGER
	If you have taken any analgetics the last 24 hours, what brand (inc.strength) did you take - 2?					ANALGETICS_BRAND2_FF2			VARCHAR2(100)
	If you have taken any analgetics the last 24 hours, ATC-code 2?					ANALGETICS_ATC2_FF2			VARCHAR2(11)
	If you have taken any analgetics the last 24 hours, for how many hours ago did you take the last - brand 2?					ANALGETICS_HOURS2_FF2			INTEGER
	If you have taken any analgetics the last 24 hours, number of tablets, suppositories etc last time - brand 2?					ANALGETICS_LAST_NUMBER2_FF2			INTEGER
	If you have taken any analgetics the last 24 hours, what brand (inc.strength) did you take - 3?					ANALGETICS_BRAND3_FF2			VARCHAR2(100)
	If you have taken any analgetics the last 24 hours, ATC-code 3?					ANALGETICS_ATC3_FF2			VARCHAR2(11)
	If you have taken any analgetics the last 24 hours, for how many hours ago did you take the last - brand 3?					ANALGETICS_HOURS3_FF2			INTEGER
	If you have taken any analgetics the last 24 hours, number of tablets, suppositories etc last time - brand 3?					ANALGETICS_LAST_NUMBER3_FF2			INTEGER
	If you have taken any analgetics the last 24 hours, what brand (inc.strength) did you take - 4?					ANALGETICS_BRAND4_FF2			VARCHAR2(100)
	If you have taken any analgetics the last 24 hours, ATC-code 4?					ANALGETICS_ATC4_FF2			VARCHAR2(11)
	If you have taken any analgetics the last 24 hours, for how many hours ago did you take the last - brand 4?					ANALGETICS_HOURS4_FF2			INTEGER
	If you have taken any analgetics the last 24 hours, number of tablets, suppositories etc last time - brand 4?					ANALGETICS_LAST_NUMBER4_FF2			INTEGER
	Medication date					MEDICATION_DATE_FF2			DATE
	Medication time					MEDICATION_TIME_FF2			VARCHAR2(8)
	Medication signature					MEDICATION_SIGNATURE_FF2			VARCHAR2(10)
VACCINATION		VAKSINASJON
	Have you been vaccinated against meningococci with the vaccine that is recommended to "russ"?	Har du fått vaksinen mot smittsom hjernehinnebetennelse/meningokokker som er anbefalt for russ?	Yes			VACCINE_MENINGOC_FF2			INTEGER	1
			No							0
	If you have been vaccinated against meningococci, when did you get the vaccine?	Hvis Ja, angi dato for vaksinasjon (omtrentlig dato er ok)				VACCINE_MENINGOC_DATE_FF2			DATE
ECZEMA		EKSEM
	Do you have eczema today?	Har du eksem /utslett i dag?	Yes			ECZEMA_CLIN_TODAY_FF2			INTEGER	1
			No							0
	If you have eczema today, is it located at the predilection sites for atopic dermatitis?	Hvis Ja, sitter eksemet på de typiske stedene for atopisk dermatitt (bøyefurer på over- eller underekstremiteter, ansikt, hals, øvre del av rygg eller bryst)?	Yes			AD_CLIN_TODAY_FF2			INTEGER	1
			No							0
	If the eczema is located at the predilection sites for atopic dermatitis, is the eczema on the neck or the face?	Hvis eksemet sitter på de typiske stedene for atopisk dermatitt; er det eksem på halsen eller i ansiktet?	Yes			AD_CLIN_NECK_FACE_FF2			INTEGER	1
			No							0
	If the eczema is located at the predilection sites for atopic dermatitis, is the eczema on the over extremities?	Hvis eksemet sitter på de typiske stedene for atopisk dermatitt; er det eksem i bøyefurer på armer?	Yes			AD_CLIN_UPPER_EX_FF2			INTEGER	1
			No							0
	If the eczema is located at the predilection sites for atopic dermatitis, is the eczema on the lower extremities?	Hvis eksemet sitter på de typiske stedene for atopisk dermatitt; er det eksem i bøyefurer på beina?	Yes			AD_CLIN_LOWER_EX_FF2			INTEGER	1
			No							0
	If the eczema is located at the predilection sites for atopic dermatitis, is the eczema on the proximal truncus?	Hvis eksemet sitter på de typiske stedene for atopisk dermatitt; er det eksem å øvre del av rygg og bryst?	Yes			AD_CLIN_TRUNCUS_FF2			INTEGER	1
			No							0
	If the eczema is located at the predilection sites for atopic dermatitis, is the eczema on other sites?	Hvis eksemet sitter på de typiske stedene for atopisk dermatitt; er det eksem andre steder?	Yes			AD_CLIN_OTHER_FF2			INTEGER	1
			No							0
	Eczema located at other sites than face, neck, lower and upper extremities, specification of other sites	Hvis eksemet sitter utenfor ansikt, hals, ekstremiteter; beskrivelse av sted for eksemet				AD_CLIN_LOCATION_OTHER_FF2			VARCHAR2(1000)
	Status skin swabbing	Status for hudprøve	Performed			STATUS_SKIN_SWAB_FF2			INTEGER	1
			Not performed							0
			Performed with irregularities							2
	Sampling site for swab taken from eczema	Prøvetakingssted for eksem (væskende, oppklort område)	Left upper extremity, flexural fold	albuebøy på venstre arm		ECZEMA_SWAB_SITE_FF2			INTEGER	1
			Right upper extremity, flexural fold	albuebøy på høyre arm						2
			Lower extremities, flexural fold	bøyefurer på underekstremiteter						3
			Face or neck	ansikt eller hals						4
			Upper truncus	øvre del av rygg eller bryst						5
			Other	annen lokalisasjon						6
	Swab taken from eczema, specification of other sampling site	Hvis eksemprøven er tatt utenfor vanlig prøvetakingssted, spesifikasjon av lokalisasjon				ECZEMA_SWAB_OTHER_SITE_FF2			VARCHAR2(1000)
	Sampling site for control swab taken from healthy skin	Prøvetakingssted for frisk hud	Left forearm	venstre underarm		CONTROL_SWAB_SITE_FF2			INTEGER	1
			Right forearm	høyre underarm						2
			Lower back	nedre del av rygg						3
	Event skin swabbing	Hendelse ved hudprøve	Yes			EVENT_SKIN_SWAB_FF2			INTEGER	1
			No							0
	Medical event skin swabbing	Medisinsk hendelse ved hudprøve	Yes			EVENT_SKIN_SWAB_MED_FF2			INTEGER	1
			No							0
	Comments event skin swabbing medical	Kommentarer til medisinsk hendelse ved hudprøve				EVENT_SKIN_SWAB_MED_CMNT_FF2			VARCHAR2(1000)
	Technical event skin swabbing	Teknisk hendelse ved hudprøve	Yes			EVENT_SKIN_SWAB_TECH_FF2			INTEGER	1
			No							0
	Comments event skin swabbing technical	Kommentarer til teknisk hendelse ved hudprøve				EVENT_SKIN_SWAB_TECH_CMNT_FF2			VARCHAR2(1000)
	Abort skin swabbing	Avbrutt hudprøve	Yes			EVENT_SKIN_SWAB_ABORT_FF2			INTEGER	1
			No							0
	Comments event skin swabbing abort	Kommentarer ved avbrutt hudprøve				EVENT_SKIN_SWAB_ABORT_CMNT_FF2			VARCHAR2(1000)
	Other event skin swabbing	Andre hendelser ved hudprøve	Yes			EVENT_SKIN_SWAB_OTHER_FF2			INTEGER	1
			No							0
	Comments event skin swabbing other	Kommentarer til andre hendelser ved hudprøve				EVENT_SKIN_SWAB_OTHER_CMNT_FF2			VARCHAR2(1000)
	Have you used any antibiotic treatment on the eczema the last 14 days?	Har du brukt antibiotikasalve eller -krem på eksemet siste 14 dager?	Yes			ANTIBIOTICS_LOCAL_FF2			INTEGER	1
			No							0
	If you have used any antibiotic treatment on the eczema the last 14 days, what brand did you take -1?	Hvis Ja, hvilket medikament brukte du?	Fucidin			ANTIBIOTICS_LOCAL_BRAND1_FF2			VARCHAR2(100)	Fucidin
			Pyrisept							Pyrisept
			Brulidine							Brulidine
			Bacimycin							Bacimycin
			Flamazine							Flamazine
			Altargo							Altargo
			Kaliumpermanganat							Kaliumpermanganat
			Krystalviolett							Krystalviolett
			Other							Other
	If you have used any antibiotic treatment on the eczema the last 14 days, ATC-code-1?	Hvis Ja, hvilken ATC kode hadde medikamentet?	D06A X01			ANTIBIOTICS_LOCAL_ATC1_FF2			VARCHAR2(11)	D06A X01
			D08A J03							D08A J03
			D08A C01							D08A C01
			D06A X05							D06A X05
			D06B A01							D06B A01
			D06A X13							D06A X13
			D08A X06							D08A X06
			D01A E02							D01A E02
			Other							Other
	If you have used any antibiotic treatment on the eczema the last 14 days, what brand did you take -2?	Hvis Ja, hvilket medikament brukte du?	Fucidin			ANTIBIOTICS_LOCAL_BRAND2_FF2			VARCHAR2(100)	Fucidin
			Pyrisept							Pyrisept
			Brulidine							Brulidine
			Bacimycin							Bacimycin
			Flamazine							Flamazine
			Altargo							Altargo
			Kaliumpermanganat							Kaliumpermanganat
			Krystalviolett							Krystalviolett
			Other							Other
	If you have used any antibiotic treatment on the eczema the last 14 days, ATC-code-2?	Hvis Ja, hvilken ATC kode hadde medikamentet?	D06A X01			ANTIBIOTICS_LOCAL_ATC2_FF2			VARCHAR2(11)	D06A X01
			D08A J03							D08A J03
			D08A C01							D08A C01
			D06A X05							D06A X05
			D06B A01							D06B A01
			D06A X13							D06A X13
			D08A X06							D08A X06
			D01A E02							D01A E02
			Other							Other
	Have you used any steroid treatment on the eczema the last 14 days?	Har du brukt kortisonsalve eller -krem på eksemet siste 14 dager?	Yes			STEROID_LOCAL_FF2			INTEGER	1
			No							0
	If you have used any steroid treatment on the eczema the last 14 days, what brand did you take - 1?	Hvis Ja, hvilket medikament brukte du?	Hydrocortison/mildison			STEROID_LOCAL_BRAND1_FF2			VARCHAR2(100)	Hydrocortison/mildison
			Apolar							Apolar
			Locoid							Locoid
			Betnovat							Betnovat
			Ibaril							Ibaril
			Synalar							Synalar
			Metosyn							Metosyn
			Elocon							Elocon
			Flutivate							Flutivate
			Dermovat							Dermovat
			Protopic							Protopic
			Elidel							Elidel
	If you have used any steroid treatment on the eczema the last 14 days, ATC-code - 1?	Hvis Ja, hvilken ATC kode hadde medikamentet?	D07A A02			STEROID_LOCAL_ATC1_FF2			VARCHAR2(11)	D07A A02
			D07A B08							D07A B08
			D07A B02							D07A B02
			D07A C01							D07A C01
			D07A C03							D07A C03
			D07A C04							D07A C04
			D07A C08							D07A C08
			D07A C13							D07A C13
			D07A C17							D07A C17
			D07A D01							D07A D01
			D11A H01							D11A H01
			D11A H02							D11A H02
	If you have used any steroid treatment on the eczema the last 14 days, what brand did you take - 2?	Hvis Ja, hvilket medikament brukte du?	Hydrocortison/mildison			STEROID_LOCAL_BRAND2_FF2			VARCHAR2(100)	Hydrocortison/mildison
			Apolar							Apolar
			Locoid							Locoid
			Betnovat							Betnovat
			Ibaril							Ibaril
			Synalar							Synalar
			Metosyn							Metosyn
			Elocon							Elocon
			Flutivate							Flutivate
			Dermovat							Dermovat
			Protopic							Protopic
			Elidel							Elidel
	If you have used any steroid treatment on the eczema the last 14 days, ATC-code - 2?	Hvis Ja, hvilken ATC kode hadde medikamentet?	D07A A02			STEROID_LOCAL_ATC2_FF2			VARCHAR2(11)	D07A A02
			D07A B08							D07A B08
			D07A B02							D07A B02
			D07A C01							D07A C01
			D07A C03							D07A C03
			D07A C04							D07A C04
			D07A C08							D07A C08
			D07A C13							D07A C13
			D07A C17							D07A C17
			D07A D01							D07A D01
			D11A H01							D11A H01
			D11A H02							D11A H02
	Have you used any systemic steroid treatment the last 14 days?	Har du brukt kortisontabletter (prednisolon) eller kortisonsprøyte mot eksem eller astma siste 14 dager?	Yes			STEROID_SYSTEMIC_FF2			INTEGER	1
			No							0
	If you have used any systemic steroid treatment the last 14 days, what brand did you take - 1?	Hvis Ja, hvilket medikament brukte du?	Prednisolon			STEROID_SYSTEMIC_BRAND1_FF2			VARCHAR2(100)	Prednisolon
			Cortison							Cortison
			Medrol							Medrol
			Kenacort-T							Kenacort-T
			Lederspan							Lederspan
			Depot-medrol							Depot-medrol
			Solu-cortef							Solu-Cortef
	If you have used any systemic steroid treatment the last 14 days, ATC-code - 1?	Hvis Ja, hvilken ATC kode hadde medikamentet?	H02A B06			STEROID_SYSTEMIC_ATC1_FF2			VARCHAR2(11)	H02A B06
			H02A B10							H02A B10
			H02A B04							H02A B04
			H02A B08							H02A B08
			H02A B08							H02A B08
			H02A B04							H02A B04
			H02A B09							H02A B09
	If you have used any systemic steroid treatment the last 14 days, what brand did you take - 2?	Hvis Ja, hvilket medikament brukte du?	Prednisolon			STEROID_SYSTEMIC_BRAND2_FF2			VARCHAR2(100)	Prednisolon
			Cortison							Cortison
			Medrol							Medrol
			Kenacort-T							Kenacort-T
			Lederspan							Lederspan
			Depot-medrol							Depot-medrol
			Solu-cortef							Solu-Cortef
	If you have used any systemic steroid treatment the last 14 days, ATC-code - 2?	Hvis Ja, hvilken ATC kode hadde medikamentet?	H02A B06			STEROID_SYSTEMIC_ATC2_FF2			VARCHAR2(11)	H02A B06
			H02A B10							H02A B10
			H02A B04							H02A B04
			H02A B08							H02A B08
			H02A B08							H02A B08
			H02A B04							H02A B04
			H02A B09							H02A B09
	Have you og UV light treatment or taken sunbath the last 14 days?	Har du fått lysbehandling eller vært i Syden siste 14 dager?	Yes			UV_TREATMENT_SUN_FF2			INTEGER	1
			No							0
	POEM questionnaire completed	POEM spørreskjema om eksemplager utfylt	Yes			POEM_COMPLETED_FF2			INTEGER	1
			No							0
	Skin swabbing date	Hudprøve dato				SKIN_SWAB_DATE_FF2			DATE
	Skin swabbing time	Hudprøve tid				SKIN_SWAB_TIME_FF2			VARCHAR2(8)
	Skin swabbing signature	Hudprøve signatur				SKIN_SWAB_SIGNATURE_FF2			VARCHAR2(10)
GIRLS
	Have you started menstruating?		Yes			MENSES_FF2			INTEGER	1
			No							0
	If you have started menstruating; how old were you when you started menstruating?					MENSES_AGE_FF2
	If you have started menstruating; how regular are your periods?		Always regular			MENSES_REGULARITY_FF2			INTEGER	1
			Usually regular							2
			Irregular							3
	If you have started menstruating; have you ever had periods of 6 months or more without any bleeding and not being pregnant?
	If you have started menstruating and your cycles always or usually are regular; what is the usual number of days between start of each period?					MENSES_CYCLE_LENGTH_FF2			INTEGER
	If you have started menstruating; do you know the date of the start of your last menstruation?		Yes			MENSES_START_DATE_CERTAIN_FF2			INTEGER	1
			No							0
			Uncertain							2
	If you have started menstruating and if you know the date of your last menstruation; what was the date of the first day of your last menstruation??					MENSES_START_DATE_FF2			DATE
	If you have started menstruating; do you use any kind of contraceptives?		Yes			CONTRACEPTIVES_FF2			INTEGER	1
			No							0
	If you use any kind of contraceptives; what types?		Tablets			CONTRACEPTIVES_TYPE_FF2			INTEGER	1
			Injections							2
			Implants/Implanon							3
			Condom							4
			Transdermal contraceptive patch							5
			Vaginal contraceptive ring							6
			Other							7
	If you use any oral contraceptive pill, what is the name of the medicine?		Yasmin			ORAL_CONTRACEPT_NAME_FF2			VARCHAR2(100)	Yasmin
			Microgynon							Microgynon
			Zyrona							Zyrona
			Cerazette							Cerazette
			Loetta							Loetta
			Mercilon							Mercilon
			Yasminelle							Yasminelle
			Synfase							Synfase
			Other							Other
	If you use any injected contraceptive, what is the name of the medicine?		Depo-provera			INJECTED_CONTRACEPT_NAME_FF2			VARCHAR2(100)	Depo-provera
	If you use any hormonal contraceptive subdermal implant, what is the name of the medicine?		Implanon			SUBDERMAL_CONTRACEPT_NAME_FF2			VARCHAR2(100)	Implanon
			Jadelle							Jadelle
	If you use any hormonal contraceptive skin patch, what is the name of the medicine?		Evra			CONTRACEP_SKIN_PATCH_NAME_FF2			VARCHAR2(100)	Evra
	If you use any vaginal contraceptive ring, what is the name of the medicine?		NuvaRing			VAGINAL_CONTRACEPT_NAME_FF2			VARCHAR2(100)	NuvaRing
	If you use any oral contraceptive pill, what is the ATC-code of the medicine?		G03A A12			ORAL_CONTRACEPT_ATC_FF2			VARCHAR2(11)	G03A A12
			G03A A07							G03A A07
			G03H B01							G03H B01
			G03A C09							G03A C09
			G03A A07							G03A A07
			G03A A09							G03A A09
			G03A A12							G03A A12
			G03A B04							G03A B04
	If you use any injected contraceptive, what is the ATC-code of the medicine?		G03A C06			INJECTED_CONTRACEPT_ATC_FF2			VARCHAR2(11)	G03A C06
	If you use any hormonal contraceptive subdermal implant, what is the ATC-code of the medicine?		G03A C08			SUBDERMAL_CONTRACEPT_ATC_FF2			VARCHAR2(11)	G03A C08
			G03A C03							G03A C03
	If you use any hormonal contraceptive skin patch, what is the ATC-code of the medicine?		G03A A13			CONTRACEP_SKIN_PATCH_ATC_FF2			VARCHAR2(11)	G03A A13
	If you use any vaginal contraceptive ring, what is the ATC-code of the medicine?		G02B B01			VAGINAL_CONTRACEPT_ATC_FF2			VARCHAR2(11)	G02B B01
	If you have started menstruating; Is there any chance that you may be pregnant?		Yes			CHANCE_PREGNANT_FF2			INTEGER	1
			No							0
	If you may be pregnant; - pregnancy test consent		Yes			PREGNANCY_TEST_CONSENT_FF2			INTEGER	1
			No							0
	If pregnancy consent; - pregnancy test result		Positive			PREGNANCY_TEST_RESULT_FF2			INTEGER	1
			Negative							0
			Uncertain							2
	Approved for DEXA		Yes			DEXA_APPROVED_FF2			INTEGER	1
			No							0
	Women date					WOMEN_DATE_FF2			DATE
	Women time					WOMEN_TIME_FF2			VARCHAR2(8)
	Women signature					WOMEN_SIGNATURE_FF2			VARCHAR2(10)
SOCIAL NETWORK
	Which students have you had most contact with the last week? Name up to 5 students at your own school or other schools in Tromsø and Balsfjord. Friend - network number - 1					FRIEND_1_FF2			NUMBER(8,0)
	Do you have physical contact? - Friend 1		Yes			FRIEND1_PHYSICAL_CONTACT_FF2			INTEGER	1
			No							0
	Are you together at school/workplace? - Friend 1		Yes			FRIEND1_CONTACT_SCHOOL_FF2			INTEGER	1
			No							0
	Are you together at sports? - Friend 1		Yes			FRIEND1_CONTACT_SPORT_FF2			INTEGER	1
			No							0
	Are you together at home? - Friend 1		Yes			FRIEND1_CONTACT_HOME_FF2			INTEGER	1
			No							0
	Are you together at other places? - Friend 1		Yes			FRIEND1_CONTACT_OTHER_FF2			INTEGER	1
			No							0
	Which students have you had most contact with the last week? Name up to 5 students at your own school or other schools in Tromsø and Balsfjord. Friend - network number - 2					FRIEND_2_FF2			NUMBER(8,0)
	Do you have physical contact? - Friend 2		Yes			FRIEND2_PHYSICAL_CONTACT_FF2			INTEGER	1
			No							0
	Are you together at school/workplace? - Friend 2		Yes			FRIEND2_CONTACT_SCHOOL_FF2			INTEGER	1
			No							0
	Are you together at sports? - Friend 2		Yes			FRIEND2_CONTACT_SPORT_FF2			INTEGER	1
			No							0
	Are you together at home? - Friend 2		Yes			FRIEND2_CONTACT_HOME_FF2			INTEGER	1
			No							0
	Are you together at other places? - Friend 2		Yes			FRIEND2_CONTACT_OTHER_FF2			INTEGER	1
			No							0
	Which students have you had most contact with the last week? Name up to 5 students at your own school or other schools in Tromsø and Balsfjord. Friend - network number - 3					FRIEND_3_FF2			NUMBER(8,0)
	Do you have physical contact? - Friend 3		Yes			FRIEND3_PHYSICAL_CONTACT_FF2			INTEGER	1
			No							0
	Are you together at school/workplace? - Friend 3		Yes			FRIEND3_CONTACT_SCHOOL_FF2			INTEGER	1
			No							0
	Are you together at sports? - Friend 3		Yes			FRIEND3_CONTACT_SPORT_FF2			INTEGER	1
			No							0
	Are you together at home? - Friend 3		Yes			FRIEND3_CONTACT_HOME_FF2			INTEGER	1
			No							0
	Are you together at other places? - Friend 3		Yes			FRIEND3_CONTACT_OTHER_FF2			INTEGER	1
			No							0
	Which students have you had most contact with the last week? Name up to 5 students at your own school or other schools in Tromsø and Balsfjord. Friend - network number - 4					FRIEND_4_FF2			NUMBER(8,0)
	Do you have physical contact? - Friend 4		Yes			FRIEND4_PHYSICAL_CONTACT_FF2			INTEGER	1
			No							0
	Are you together at school/workplace? - Friend 4		Yes			FRIEND4_CONTACT_SCHOOL_FF2			INTEGER	1
			No							0
	Are you together at sports? - Friend 4		Yes			FRIEND4_CONTACT_SPORT_FF2			INTEGER	1
			No							0
	Are you together at home? - Friend 4		Yes			FRIEND4_CONTACT_HOME_FF2			INTEGER	1
			No							0
	Are you together at other places? - Friend 4		Yes			FRIEND4_CONTACT_OTHER_FF2			INTEGER	1
			No							0
	Which students have you had most contact with the last week? Name up to 5 students at your own school or other schools in Tromsø and Balsfjord. Friend - network number - 5					FRIEND_5_FF2			NUMBER(8,0)
	Do you have physical contact? - Friend 5		Yes			FRIEND5_PHYSICAL_CONTACT_FF2			INTEGER	1
			No							0
	Are you together at school/workplace? - Friend 5		Yes			FRIEND5_CONTACT_SCHOOL_FF2			INTEGER	1
			No							0
	Are you together at sports? - Friend 5		Yes			FRIEND5_CONTACT_SPORT_FF2			INTEGER	1
			No							0
	Are you together at home? - Friend 5		Yes			FRIEND5_CONTACT_HOME_FF2			INTEGER	1
			No							0
	Are you together at other places? - Friend 5		Yes			FRIEND5_CONTACT_OTHER_FF2			INTEGER	1
			No							0
	To what degree does this table of friends give an overview of your social network? Please, indicate on a scale from 0 (small degree) to 10 (high degree).		0			NETWORK_OVERVIEW_FF2			INTEGER	0				NRS [0-10]
			1							1
			2							2
			3							3
			4							4
			5							5
			6							6
			7							7
			8							8
			9							9
			10							10
	Comments network - friends					NETWORK_COMMENT_FF2			VARCHAR2(1000)
	Network date					NETWORK_DATE_FF2			DATE
	Network time					NETWORK_TIME_FF2			VARCHAR2(8)
	Network signature					NETWORK_SIGNATURE_FF2			VARCHAR2(10)
BLOOD SAMPLES
	Have you ever spent 4 consecutive weeks or more in Australia, USA, Argentina or South Africa	Har du noen gang oppholdt deg 4 uker eller mer sammenhengende i Australia, USA, Argentina eller Sør-Afrika?	Yes			GMO_COUNTRIES_INTERVIEW_FF2			INTEGER	1
			No							0
	Time since last meal					TIME_LAST_MEAL_FF2			INTEGER
	Status blood sampling		Performed			STATUS_BLOOD_FF2			INTEGER	1
			Not performed							0
			Performed with irregularities							2
	Event blood sampling		Yes			EVENT_BLOOD_FF2			INTEGER	1
			No							0
	Medical event blood sampling		Yes			EVENT_BLOOD_MED_FF2			INTEGER	1
			No							0
	Comments event blood sampling medical					EVENT_BLOOD_MED_COMMENT_FF2			VARCHAR2(1000)
	Technical event blood sampling		Yes			EVENT_BLOOD_TECH_FF2			INTEGER	1
			No							0
	Comments event blood sampling technical					EVENT_BLOOD_TECH_COMMENT_FF2			VARCHAR2(1000)
	Abort blood sampling		Yes			EVENT_BLOOD_ABORT_FF2			INTEGER	1
			No							0
	Comments event blood sampling abort					EVENT_BLOOD_ABORT_COMMENT_FF2			VARCHAR2(1000)
	Other event blood sampling		Yes			EVENT_BLOOD_OTHER_FF2			INTEGER	1
			No							0
	Comments event blood sampling other					EVENT_BLOOD_OTHER_COMMENT_FF2			VARCHAR2(1000)
	Blood sampling date					BLOOD_DATE_FF2			DATE
	Blood sampling time					BLOOD_TIME_FF2			VARCHAR2(8)
	Blood sampling signature					BLOOD_SIGNATURE_FF2			VARCHAR2(10)
SALIVA SAMPLES		SPYTTPRØVER
	Status Oragene saliva sampling	Status for spyttprøve genetikk (Oragene)	Performed			STATUS_ORAGENE_FF2			INTEGER	1				Aktiveres kun om STATUS_BLOOD_FF2 = 0
			Not performed							0
			Performed with irregularities							2
	Event Oragene sampling	Hendelse ved spyttprøve genetikk (Oragene)	Yes			EVENT_ORAGENE_FF2			INTEGER	1
			No							0
	Medical event Oragene sampling	Medisinsk hendelse ved spyttprøve genetikk (Oragene)	Yes			EVENT_ORAGENE_MED_FF2			INTEGER	1
			No							0
	Comments event Oragene sampling medical	Kommentarer til medisinsk hendelse ved spyttprøve genetikk (Oragene)				EVENT_ORAGENE_MED_CMNT_FF2			VARCHAR2(1000)
	Technical event Oragene sampling	Teknisk hendelse ved spyttprøve genetikk (Oragene)	Yes			EVENT_ORAGENE_TECH_FF2			INTEGER	1
			No							0
	Comments event Oragene sampling technical	Kommentarer til teknisk hendelse ved spyttprøve genetikk (Oragene)				EVENT_ORAGENE_TECH_CMNT_FF2			VARCHAR2(1000)
	Abort Oragene sampling	Avbrutt spyttprøve genetikk (Oragene)	Yes			EVENT_ORAGENE_ABORT_FF2			INTEGER	1
			No							0
	Comments event Oragene sampling abort	Kommentarer ved avbrutt spyttprøve genetikk (Oragene)				EVENT_ORAGENE_ABORT_CMNT_FF2			VARCHAR2(1000)
	Other event Oragene sampling	Andre hendelser ved spyttprøve genetikk (Oragene)	Yes			EVENT_ORAGENE_OTHER_FF2			INTEGER	1
			No							0
	Comments event Oragene sampling other	Kommentarer til andre hendelser ved spyttprøve genetikk (Oragene)				EVENT_ORAGENE_OTHER_CMNT_FF2			VARCHAR2(1000)
	Oragene sampling date	Spyttprøve genetikk (Oragene) dato				ORAGENE_DATE_FF2			DATE
	Oragene sampling time	Spyttprøve genetikk (Oragene) tid				ORAGENE_TIME_FF2			VARCHAR2(8)
	Oragene sampling signature	Spyttprøve genetikk (Oragene) signatur				ORAGENE_SIGNATURE_FF2			VARCHAR2(10)
	Status Orasure saliva sampling	Status for spyttprøve meningokokktest (Orasure)	Performed			STATUS_ORASURE_FF2			INTEGER	1
			Not performed							0
			Performed with irregularities							2
SWAB CULTURES
	Status nasal-throat swabbing		Performed			STATUS_SWAB_FF2			INTEGER	1
			Not performed							0
			Performed with irregularities							2
	Event nasal-throat swabbing		Yes			EVENT_SWAB_FF2			INTEGER	1
			No							0
	Medical event nasal-throat swabbing		Yes			EVENT_SWAB_MED_FF2			INTEGER	1
			No							0
	Comments event nasal-throat swabbing medical					EVENT_SWAB_MED_COMMENT_FF2			VARCHAR2(1000)
	Technical event nasal-throat swabbing		Yes			EVENT_SWAB_TECH_FF2			INTEGER	1
			No							0
	Comments event nasal-throat swabbing technical					EVENT_SWAB_TECH_COMMENT_FF2			VARCHAR2(1000)
	Abort nasal-throat swabbing		Yes			EVENT_SWAB_ABORT_FF2			INTEGER	1
			No							0
	Comments event nasal-throat swabbing abort					EVENT_SWAB_ABORT_COMMENT_FF2			VARCHAR2(1000)
	Other event nasal-throat swabbing		Yes			EVENT_SWAB_OTHER_FF2			INTEGER	1
			No							0
	Comments event nasal-throat swabbing other					EVENT_SWAB_OTHER_COMMENT_FF2			VARCHAR2(1000)
	Nasal and throat swabbing date					SWAB_DATE_FF2			DATE
	Nasal and throat swabbing time					SWAB_TIME_FF2			VARCHAR2(8)
	Nasal and throat swabbing signature					SWAB_SIGNATURE_FF2			VARCHAR2(10)
SPIROMETRY
	Status spirometry	Status for spirometri	Performed			STATUS_SPIROMETRY_FF2			INTEGER	1
			Not performed							0
			Performed with irregularities							2
	FENO	FENO				FENO_FF2			INTEGER					Måleområde 5-300
	Event spirometry	Hendelse ved spirometri	Yes			EVENT_SPIRO_FF2			INTEGER	1
			No							0
	Medical event spirometry	Medisinsk hendelse ved spirometri	Yes			EVENT_SPIRO_MED_FF2			INTEGER	1
			No							0
	Comments event spirometry medical	Kommentarer til medisinsk hendelse ved spirometri				EVENT_SPIRO_MED_CMNT_FF2			VARCHAR2(1000)
	Technical event spirometry	Teknisk hendelse ved spirometri	Yes			EVENT_SPIRO_TECH_FF2			INTEGER	1
			No							0
	Comments event spirometry technical	Kommentarer til teknisk hendelse ved spirometri				EVENT_SPIRO_TECH_CMNT_FF2			VARCHAR2(1000)
	Abort spirometry	Avbrutt spirometri	Yes			EVENT_SPIRO_ABORT_FF2			INTEGER	1
			No							0
	Comments event spirometry abort	Kommentarer ved avbrutt spirometri				EVENT_SPIRO_ABORT_CMNT_FF2			VARCHAR2(1000)
	Other event spirometry	Andre hendelser ved spirometri	Yes			EVENT_SPIRO_OTHER_FF2			INTEGER	1
			No							0
	Comments event spirometry other	Kommentarer til andre hendelser ved spirometri				EVENT_SPIRO_OTHER_CMNT_FF2			VARCHAR2(1000)
	Spirometry date	Spirometri dato				SPIROMETRY_DATE_FF2			DATE
	Spirometry time	Spirometri tid				SPIROMETRY_TIME_FF2			VARCHAR2(8)
	Spirometry signature	Spirometri signatur				SPIROMETRY_SIGNATURE_FF2			VARCHAR2(10)
ANTHROPOMETRY
	Status anthropometry		Performed			STATUS_ANTHROPOM_FF2			INTEGER	1
			Not performed							0
			Performed with irregularities							2
	Body height in cm measured at screening					HEIGHT_FF2			NUMBER(4,1)
	Body weight in kg measured at screening					WEIGHT_FF2			NUMBER(4,1)
	Waist circumference, first measurement (cm)					WAIST1_FF2			NUMBER(3,0)
	Hip circumference, first measurement (cm)					HIP1_FF2			NUMBER(3,0)
	Waist circumference, second measurement (cm)					WAIST2_FF2			NUMBER(3,0)
	Hip circumference, second measurement (cm)					HIP2_FF2			NUMBER(3,0)
	Event anthropometry		Yes			EVENT_ANTHROPOM_FF2			INTEGER	1
			No							0
	Medical event anthropometry		Yes			EVENT_ANTHROPOM_MED_FF2			INTEGER	1
			No							0
	Comments event anthropometry medical					EVENT_ANTHROPOM_MED_CMNT_FF2			VARCHAR2(1000)
	Technical event anthropometry		Yes			EVENT_ANTHROPOM_TECH_FF2			INTEGER	1
			No							0
	Comments event anthropometry technical					EVENT_ANTHROPOM_TECH_CMNT_FF2			VARCHAR2(1000)
	Abort anthropometry		Yes			EVENT_ANTHROPOM_ABORT_FF2			INTEGER	1
			No							0
	Comments event anthropometry abort					EVENT_ANTHROPOM_ABORT_CMNT_FF2			VARCHAR2(1000)
	Other event anthropometry		Yes			EVENT_ANTHROPOM_OTHER_FF2			INTEGER	1
			No							0
	Comments event anthropometry other					EVENT_ANTHROPOM_OTHER_CMNT_FF2			VARCHAR2(1000)
	Anthropometry date					ANTHROPOM_DATE_FF2			DATE
	Anthropometry time					ANTHROPOM_TIME_FF2			VARCHAR2(8)
	Anthropometry signature					ANTHROPOM_SIGNATURE_FF2			VARCHAR2(10)
DEXA
	Status Dexa		Performed			STATUS_DEXA_FF2			INTEGER	1
			Not performed							0
			Performed with irregularities							2
	Event Dexa		Yes			EVENT_DEXA_FF2			INTEGER	1
			No							0
	Medical event Dexa		Yes			EVENT_DEXA_MED_FF2			INTEGER	1
			No							0
	Comments event Dexa medical					EVENT_DEXA_MED_COMMENT_FF2			VARCHAR2(1000)
	Technical event Dexa		Yes			EVENT_DEXA_TECH_FF2			INTEGER	1
			No							0
	Comments event Dexa technical					EVENT_DEXA_TECH_COMMENT_FF2			VARCHAR2(1000)
	Abort Dexa		Yes			EVENT_DEXA_ABORT_FF2			INTEGER	1
			No							0
	Comments event Dexa abort					EVENT_DEXA_ABORT_COMMENT_FF2			VARCHAR2(1000)
	Other event Dexa		Yes			EVENT_DEXA_OTHER_FF2			INTEGER	1
			No							0
	Comments event Dexa other					EVENT_DEXA_OTHER_COMMENT_FF2			VARCHAR2(1000)
	Dexa date					DEXA_DATE_FF2			DATE
	Dexa time					DEXA_TIME_FF2			VARCHAR2(8)
	Dexa signature					DEXA_SIGNATURE_FF2			VARCHAR2(10)
ODONTOLOGY		TANN
	Status clinical dental image	Status for klinisk foto	Performed			STATUS_DNTL_IMG_FF2			INTEGER	1
			Not performed							0
			Performed with irregularities							2
	Event clinical dental image	Hendelse ved klinisk foto	Yes			EVENT_DNTL_IMG_FF2			INTEGER	1
			No							0
	Medical event clinical dental image	Medisinsk hendelse ved klinisk foto	Yes			EVENT_DNTL_IMG_MED_FF2			INTEGER	1
			No							0
	Comments event clinical dental image medical	Kommentarer til medisinsk hendelse ved klinisk foto				EVENT_DNTL_IMG_MED_CMNT_FF2			VARCHAR2(1000)
	Technical event clinical dental image	Teknisk hendelse ved klinisk foto	Yes			EVENT_DNTL_IMG_TECH_FF2			INTEGER	1
			No							0
	Comments event clinical dental image technical	Kommentarer til teknisk hendelse ved klinisk foto				EVENT_DNTL_IMG_TECH_CMNT_FF2			VARCHAR2(1000)
	Abort clinical dental image	Avbrutt klinisk foto	Yes			EVENT_DNTL_IMG_ABORT_FF2			INTEGER	1
			No							0
	Comments event clinical dental image abort	Kommentarer ved avbrutt klinisk foto				EVENT_DNTL_IMG_ABORT_CMNT_FF2			VARCHAR2(1000)
	Other event clinical dental image	Andre hendelser ved klinisk foto	Yes			EVENT_DNTL_IMG_OTHER_FF2			INTEGER	1
			No							0
	Comments event clinical dental image other	Kommentarer til andre hendelser ved klinisk foto				EVENT_DNTL_IMG_OTHER_CMNT_FF2			VARCHAR2(1000)
	Clinical dental image date	Klinisk foto dato				DNTL_IMG_DATE_FF2			DATE
	Clinical dental image time	Klinisk foto tid				DNTL_IMG_TIME_FF2			VARCHAR2(8)
	Clinical dental image signature	Klinisk foto signatur				DNTL_IMG_SIGNATURE_FF2			VARCHAR2(10)
	Status dental imprint	Status for avtrykk	Performed			STATUS_DNTL_IMPR_FF2			INTEGER	1
			Not performed							0
			Performed with irregularities							2
	Event clinical dental image	Hendelse ved avtrykk	Yes			EVENT_DNTL_IMPR_FF2			INTEGER	1
			No							0
	Medical event dental imprint	Medisinsk hendelse ved avtrykk	Yes			EVENT_DNTL_IMPR_MED_FF2			INTEGER	1
			No							0
	Comments event dental imprint	Kommentarer til medisinsk hendelse ved avtrykk				EVENT_DNTL_IMPR_MED_CMNT_FF2			VARCHAR2(1000)
	Technical event dental imprint	Teknisk hendelse ved avtrykk	Yes			EVENT_DNTL_IMPR_TECH_FF2			INTEGER	1
			No							0
	Comments event dental imprint	Kommentarer til teknisk hendelse ved avtrykk				EVENT_DNTL_IMPR_TECH_CMNT_FF2			VARCHAR2(1000)
	Abort dental imprint	Avbrutt avtrykk	Yes			EVENT_DNTL_IMPR_ABORT_FF2			INTEGER	1
			No							0
	Comments event dental imprint abort	Kommentarer ved avbrutt avtrykk				EVENT_DNTL_IMPR_ABORT_CMNT_FF2			VARCHAR2(1000)
	Other event dental imprint	Andre hendelser ved avtrykk	Yes			EVENT_DNTL_IMPR_OTHER_FF2			INTEGER	1
			No							0
	Comments event dental imprint other	Kommentarer til andre hendelser ved avtrykk				EVENT_DNTL_IMPR_OTHER_CMNT_FF2			VARCHAR2(1000)
	Dental imprint date	Avtrykk dato				DNTL_IMPR_DATE_FF2			DATE
	Dental imprint time	Avtrykk tid				DNTL_IMPR_TIME_FF2			VARCHAR2(8)
	Clinical dental image signature	Avtrykk signatur				DNTL_IMPR_SIGNATURE_FF2			VARCHAR2(10)
SENSIBILITY
	Status Cold sensibility test		Performed			STATUS_COLD_FF2			INTEGER	1
			Not performed							0
			Performed with irregularities							2
	Event Cold sensibility test		Yes			EVENT_COLD_FF2			INTEGER	1
			No							0
	Medical event Cold sensibility test		Yes			EVENT_COLD_MED_FF2			INTEGER	1
			No							0
	Comments event Cold sensibility test medical					EVENT_COLD_MED_COMMENT_FF2			VARCHAR2(1000)
	Technical event Cold sensibility test		Yes			EVENT_COLD_TECH_FF2			INTEGER	1
			No							0
	Comments event Cold sensibility test technical					EVENT_COLD_TECH_COMMENT_FF2			VARCHAR2(1000)
	Abort Cold sensibility test		Yes			EVENT_COLD_ABORT_FF2			INTEGER	1
			No							0
	Comments event Cold sensibility test abort					EVENT_COLD_ABORT_COMMENT_FF2			VARCHAR2(1000)
	Other event Cold sensibility test		Yes			EVENT_COLD_OTHER_FF2			INTEGER	1
			No							0
	Comments event Cold sensibility test other					EVENT_COLD_OTHER_COMMENT_FF2			VARCHAR2(1000)
	Cold sensibility test date					COLD_DATE_FF2			DATE
	Cold sensibility test time					COLD_TIME_FF2			VARCHAR2(8)
	Cold sensibility test signature					COLD_SIGNATURE_FF2			VARCHAR2(10)
ACTIGRAPH
	Status Actigraph handing out		Handed out			STATUS_ACTI_OUT_FF2			INTEGER	1
			Exempted							2
			Not handed out							0
	If Actigraph exempted, reason?					ACTI_EXEMPTED_REASON_FF2			VARCHAR2(1000)
	Actigraph instrument number					ACTI_NUMBER_FF2			INTEGER
	Actigraph handing out date					ACTI_OUT_DATE_FF2			DATE
	Actigraph handing out time					ACTI_OUT_TIME_FF2			VARCHAR2(8)
	Actigraph handing out signature					ACTI_OUT_SIGNATURE_FF2			VARCHAR2(10)
	Status Actigraph		Performed			STATUS_ACTI_IN_FF2			INTEGER	1
			Not performed							0
			Performed with irregularities							2
	Event Actigraph		Yes			EVENT_ACTI_IN_FF2			INTEGER	1
			No							0
	Medical event Actigraph		Yes			EVENT_ACTI_MED_IN_FF2			INTEGER	1
			No							0
	Comments event Actigraph medical					EVENT_ACTI_MED_COMMENT_IN_FF2			VARCHAR2(1000)
	Technical event Actigraph		Yes			EVENT_ACTI_TECH_IN_FF2			INTEGER	1
			No							0
	Comments event Actigraph technical					EVENT_ACTI_TECH_COMMENT_IN_FF2			VARCHAR2(1000)
	Abort Actigraph		Yes			EVENT_ACTI_ABORT_IN_FF2			INTEGER	1
			No							0
	Comments event Actigraph abort					EVENT_ACTI_ABORT_CMNT_IN_FF2			VARCHAR2(1000)
	Other event Actigraph		Yes			EVENT_ACTI_OTHER_IN_FF2			INTEGER	1
			No							0
	Comments event Actigraph other					EVENT_ACTI_OTHER_CMNT_IN_FF2			VARCHAR2(1000)
	Actigraph handing in date					ACTI_IN_DATE_FF2			DATE
	Actigraph handing in time					ACTI_IN_TIME_FF2			VARCHAR2(8)
	Actigraph handing in signature					ACTI_IN_SIGNATURE_FF2			VARCHAR2(10)
